# Supplementary material for: DNA Methylation Analysis Reveals Distinct Patterns in Satellite Cell–Derived Myogenic Progenitor Cells of Subjects with Spastic Cerebral Palsy
Source: J Pers Med. 2022 Nov 30;12(12):1978. doi: 10.3390/jpm12121978 (PMC9780849; doi:10.3390/jpm12121978)
Supplement: Supplementary file 1 [file jpm-12-01978-s001.zip]

Archive with 1 entries (1 files):
- jpm-2073048-supplementary.pdf
